# Supplementary material for: Characterization of cardiac fibroblast-extracellular matrix crosstalk across developmental ages provides insight into age-related changes in cardiac repair
Source: Front Cell Dev Biol. 2024 Feb 16;12:1279932. doi: 10.3389/fcell.2024.1279932 (PMC10904575; doi:10.3389/fcell.2024.1279932)
Supplement: Supplementary file 3 [file Table1.XLSX]

## Sheet: Sheet2
αSMA expression, unstimulated (non-TGF-β1) fibroblasts					Ki67 Fold Change, unstimulated (non-TGF-β1) fibroblasts
Comparison	Summary	Adjusted P Value			Comparison	Summary	Adjusted P Value
TCP					TCP
Fetal CF vs. Neonatal CF	**	0.0035			Fetal CF vs. Neonatal CF	*	0.0162
Fetal CF vs. Adult CF	****	<0.0001			Fetal CF vs. Adult CF	**	0.0045
Neonatal CF vs. Adult CF	****	<0.0001			Neonatal CF vs. Adult CF	ns	0.8926
Gelatin/Fibronectin					Gelatin/Fibronectin
Fetal CF vs. Neonatal CF	ns	0.9048			Fetal CF vs. Neonatal CF	ns	0.7519
Fetal CF vs. Adult CF	****	<0.0001			Fetal CF vs. Adult CF	*	0.0241
Neonatal CF vs. Adult CF	***	0.0002			Neonatal CF vs. Adult CF	ns	0.1258
Fetal ECM					Fetal ECM
Fetal CF vs. Neonatal CF	****	<0.0001			Fetal CF vs. Neonatal CF	ns	0.8373
Fetal CF vs. Adult CF	ns	0.8191			Fetal CF vs. Adult CF	ns	0.243
Neonatal CF vs. Adult CF	****	<0.0001			Neonatal CF vs. Adult CF	ns	0.5125
Adult ECM					Adult ECM
Fetal CF vs. Neonatal CF	***	0.0001			Fetal CF vs. Neonatal CF	ns	0.051
Fetal CF vs. Adult CF	*	0.046			Fetal CF vs. Adult CF	***	0.0006
Neonatal CF vs. Adult CF	****	<0.0001			Neonatal CF vs. Adult CF	ns	0.2285
Fetal CF					Fetal CF
TCP vs. Gelatin/Fibronectin	ns	0.9998			TCP vs. Gelatin/Fibronectin	ns	0.9099
TCP vs. Fetal ECM	**	0.0026			TCP vs. Fetal ECM	ns	0.7632
TCP vs. Adult ECM	ns	0.2921			TCP vs. Adult ECM	ns	0.8869
Gelatin/Fibronectin vs. Fetal ECM	**	0.002			Gelatin/Fibronectin vs. Fetal ECM	ns	0.986
Gelatin/Fibronectin vs. Adult ECM	ns	0.2542			Gelatin/Fibronectin vs. Adult ECM	ns	0.9997
Fetal ECM vs. Adult ECM	ns	0.3104			Fetal ECM vs. Adult ECM	ns	0.995
Neonatal CF					Neonatal CF
TCP vs. Gelatin/Fibronectin	**	0.0024			TCP vs. Gelatin/Fibronectin	*	0.0256
TCP vs. Fetal ECM	ns	0.0757			TCP vs. Fetal ECM	ns	0.6081
TCP vs. Adult ECM	ns	0.9358			TCP vs. Adult ECM	ns	0.9749
Gelatin/Fibronectin vs. Fetal ECM	ns	0.5893			Gelatin/Fibronectin vs. Fetal ECM	ns	0.3449
Gelatin/Fibronectin vs. Adult ECM	*	0.0135			Gelatin/Fibronectin vs. Adult ECM	**	0.008
Fetal ECM vs. Adult ECM	ns	0.2471			Fetal ECM vs. Adult ECM	ns	0.3576
Adult CF					Adult CF
TCP vs. Gelatin/Fibronectin	ns	0.9998			TCP vs. Gelatin/Fibronectin	****	<0.0001
TCP vs. Fetal ECM	ns	0.9846			TCP vs. Fetal ECM	ns	0.9378
TCP vs. Adult ECM	ns	0.9958			TCP vs. Adult ECM	ns	0.3719
Gelatin/Fibronectin vs. Fetal ECM	ns	0.9927			Gelatin/Fibronectin vs. Fetal ECM	****	<0.0001
Gelatin/Fibronectin vs. Adult ECM	ns	0.9988			Gelatin/Fibronectin vs. Adult ECM	****	<0.0001
Fetal ECM vs. Adult ECM	ns	0.9993			Fetal ECM vs. Adult ECM	ns	0.1336
αSMA expression, stimulated (TGF-β1) fibroblasts					Ki67 Fold Change, stimulated (TGF-β1) fibroblasts
Comparison	Summary	Adjusted P Value			Comparison	Summary	Adjusted P Value
TCP					TCP
Fetal CF vs. Neonatal CF	ns	0.3654			Fetal CF vs. Neonatal CF	****	<0.0001
Fetal CF vs. Adult CF	****	<0.0001			Fetal CF vs. Adult CF	****	<0.0001
Neonatal CF vs. Adult CF	****	<0.0001			Neonatal CF vs. Adult CF	ns	0.9812
Gelatin/Fibronectin					Gelatin/Fibronectin
Fetal CF vs. Neonatal CF	ns	0.9994			Fetal CF vs. Neonatal CF	ns	0.1657
Fetal CF vs. Adult CF	*	0.012			Fetal CF vs. Adult CF	ns	0.2464
Neonatal CF vs. Adult CF	*	0.0109			Neonatal CF vs. Adult CF	**	0.0029
Fetal ECM					Fetal ECM
Fetal CF vs. Neonatal CF	***	0.0006			Fetal CF vs. Neonatal CF	ns	0.4282
Fetal CF vs. Adult CF	ns	0.3193			Fetal CF vs. Adult CF	ns	0.7922
Neonatal CF vs. Adult CF	*	0.0379			Neonatal CF vs. Adult CF	ns	0.1468
Adult ECM					Adult ECM
Fetal CF vs. Neonatal CF	***	0.0005			Fetal CF vs. Neonatal CF	***	0.0004
Fetal CF vs. Adult CF	ns	0.7966			Fetal CF vs. Adult CF	ns	0.9642
Neonatal CF vs. Adult CF	**	0.0036			Neonatal CF vs. Adult CF	****	<0.0001
Fetal CF					Fetal CF
TCP vs. Gelatin/Fibronectin	ns	0.1724			TCP vs. Gelatin/Fibronectin	ns	0.984
TCP vs. Fetal ECM	**	0.0081			TCP vs. Fetal ECM	ns	0.5881
TCP vs. Adult ECM	**	0.0072			TCP vs. Adult ECM	ns	0.6857
Gelatin/Fibronectin vs. Fetal ECM	ns	0.6015			Gelatin/Fibronectin vs. Fetal ECM	ns	0.3729
Gelatin/Fibronectin vs. Adult ECM	ns	0.5762			Gelatin/Fibronectin vs. Adult ECM	ns	0.4733
Fetal ECM vs. Adult ECM	ns	>0.9999			Fetal ECM vs. Adult ECM	ns	0.9997
Neonatal CF					Neonatal CF
TCP vs. Gelatin/Fibronectin	**	0.0063			TCP vs. Gelatin/Fibronectin	**	0.0072
TCP vs. Fetal ECM	ns	0.8919			TCP vs. Fetal ECM	ns	0.1034
TCP vs. Adult ECM	ns	0.8974			TCP vs. Adult ECM	ns	0.9316
Gelatin/Fibronectin vs. Fetal ECM	*	0.0438			Gelatin/Fibronectin vs. Fetal ECM	ns	0.7289
Gelatin/Fibronectin vs. Adult ECM	*	0.0423			Gelatin/Fibronectin vs. Adult ECM	**	0.0011
Fetal ECM vs. Adult ECM	ns	>0.9999			Fetal ECM vs. Adult ECM	*	0.0244
Adult CF					Adult CF
TCP vs. Gelatin/Fibronectin	ns	0.27			TCP vs. Gelatin/Fibronectin	****	<0.0001
TCP vs. Fetal ECM	****	<0.0001			TCP vs. Fetal ECM	***	0.0009
TCP vs. Adult ECM	***	0.0006			TCP vs. Adult ECM	**	0.0021
Gelatin/Fibronectin vs. Fetal ECM	*	0.0124			Gelatin/Fibronectin vs. Fetal ECM	ns	0.0569
Gelatin/Fibronectin vs. Adult ECM	ns	0.1047			Gelatin/Fibronectin vs. Adult ECM	*	0.0284
Fetal ECM vs. Adult ECM	ns	0.829			Fetal ECM vs. Adult ECM	ns	0.9923
